# Supplementary material for: The Physicochemical Characteristics and Heavy Metal Retention Capability of Black Liquor Lignin-Based Biochars
Source: Molecules. 2023 Nov 21;28(23):7694. doi: 10.3390/molecules28237694 (PMC10708106; doi:10.3390/molecules28237694)
Supplement: Supplementary file 1 [file molecules-28-07694-s001.zip]

Archive with 1 entries (1 files):
- molecules-2688801-supplementary.pdf
